# Supplementary material for: Integrated tumor and germline profiling of lynch syndrome in a North Indian cohort
Source: Front Oncol. 2026 May 19;16:1804614. doi: 10.3389/fonc.2026.1804614 (PMC13225952; doi:10.3389/fonc.2026.1804614)
Supplement: Supplementary file 1 [file DataSheet1.xlsx]

## Sheet: colon
AGE	SEX	SITE	LATERALITY	left:1 right:2 na:0	Histopathological diagnosis	TNM	METS AT DIAGNOSIS	STAGE AT DIAGNOSIS	TOTAL NODES	NODES +:1 -VE:2	TUMOR DEPOSIT /NODE SIZE (cm)	MMR-IHC	PROFICIENT: 1 DEF:2	mlh1+pms2:1 ; msh2+msh6: 2 , msh6: 3; pms2: 4	MSI-PCR	mss:1;msi-H:2	BRAF	MLH1 METHYLATION	pole	kras	NRAS	MUTATION Y:1;N:2	NEG/VUS	GENE	CODING	PROTEIN		FAMILY HISTORY
58	Female	rectum	left	1	ADENOCARCINOMA	ypT3N1c	LIVER	IV	(0/8)	2		msh6 loss	2	3	Stable	1	NEGATIVE			EXON 2	NEG	2	NEG
39	Male	rectum	left	1	ADENOCARCINOMA	ypT3N0	NO	IIIB	(0/19)	2		MLH1+PMS2: LOST	2	1			NEGATIVE	negative		EXON 2	NEG	2	NEG
50	Male	Ascending colon	right	2	ADENOCARCINOMA	pT2N0	NO	I	(0/15)	2		MLH1+PMS2: LOST	2	1			NA			NA	NA	1	PATH	MLH1	C.1976G>C	p.Arg659Pro
40	Male	ascending colon	right	2	SIGNET RING CELL CARCINOMA	ypT4aN2b	MUSCLE	IV	(14/37)	1	0.7/0.9CM				Stable	1	NEGATIVE			EXON 4	NEG	2	NEG
48	Male	CAECUM	right	2	MUCINOUS ADENOCARCINOMA	pT4bN0	NO	IIC	0/25	2		MLH1+PMS2: LOST	2	1			NA			NA	NA	1	PATH	MLH1	c.298C>T	p.Arg100Ter
53	Male	SIGMOID	left	1	ADENO, PD	pT3N0	NO	IIA	0/17	2					unstable	2	NA			NA	NA	1	PATH	MLH1	c.1604delA	p.Asn535fsExon 14
63	Male	TRANSVERSE COLON	right	2	ADENO, PD	pT3N0	NO	IIA	0/16	2		loss of mlh1,pms2,msh6	2	1+3			NA			NA	NA	1	PATH	MLH1	c.1976G>C	p.Arg659Pro
42	Male	TRANSVERSE COLON	right	2	SERRATED ADENOCARCINOMA	pT3N0	NO	IIA	0/38	2		loss of pms2,mlh1	2	1			negative	negative		NA	NA	2	NEG
51	Female	RECTUM	left	1	adeno,md	ypT2N0	NO	IIA	0/21	2		loss of pms2,mlh1	2	1			negative			NA	NA	1	PATH	MLH1	c.306G>T	p.Glu102Asp		NO	ANITA RANI	SGNR
70	Male	TRANSVERSE COLON	right	2	adeno,md with mucinous areas	pT3N0	NO	IIA	0/13	2		loss of pms2,mlh1	2	1	unstable	2	NA			NA	NA	1	PATH	MLH1	C.420_421delAC	p.Lys140AsnfsTer31
30	Female	SIGMOID COLON	left	1	adeno,md	pT4N0	NO	IIB	0/36	2		loss of msh2,msh6	2	2	unstable	2	NA			NA	NA	1	PATH	MSH2	C.1387-9T>A
58	Male	ASCENDING COLON	right	2	adeno,pd	pT3N0	NO	IIA	0/44	2		loss of pms2,mlh1	2	1			NA			NA	NA	1	VUS	MSH6	c.2017C>A	p.Pro673Thr
41	Male	HEPATIC FLEXURE COLON	right	2	adeno,pd	pT3N0	NO	IIA	0/19	2					UNSTABLE	2	NA			NA	NA	1	PATH	MLH1	c.2167delG	p.Ala723Pro fsTer60)
39	Male	ASCENDING COLON	right	2	adeno,pd	pT3N0	NO	IIA	0/34	2					UNSTABLE	2	NA			NA	NA	1	PATH	MLH1	c.199G>A	p.Gly67Arg
34	Female	CAECUM	right	2	ADENO,MD	pT4aN0	NO	IIB	0/18	2		loss of pms2,mlh1	2	1			NA			NA	NA	1	PATH	MLH1	c.793C>T	p.Arg265Cys
61	Male	CAECUM	right	2	adeno,md	ypT3N2aM1	PERITONEAL,LIVER	IVC	(4/23)	1	0.4/0.9cm				STABLE	1	NEGATIVE			EXON 2	NEG	2	NEG
59	Male	ASCENDING COLON	right	2	ADENO,PD	pT3N2b	NO	IIIC	12/24)	1	0.7/0.7CM				UNSTABLE	2	POSITIVE			NA	NA	2	NEG
35	MALE	TRANSVERSE COLON	right	2	SIGNET RING CELL CARCINOMA	pT4aN2b	NO	IIIC	9/27	1	1.2/1.2CM				UNSTABLE	2	NA			NA	NA	1	VUS	MSH6	c.4065_4066insGACT	p.Leu1356AspfsTer4
37	Male	sigmoid+jejunum	left	1	adeno,moderate	pT3N0	NO	IIA	0/17	2		LOSS OF MLH1,PMS2	2	1			na			NA	NA	1	PATH	MLH1	c.306G>T	p.Glu102Asp		FATHER: SI	GUNEET SINGH	SHAKTI NAGAR DELHI
70	MALE	TRANSVERSE COLON	right	2	adeno,pd	pT4aN0	NO	IIB	0/22	2					UNSTABLE	2	na			NA	NA	2	NEG
37	Female	CAECUM	right	2	ADENO,MD	pT4aN2b	NO	IIIC	(9/33)	1	3.5/3.5CM				UNSTABLE	2	na			NA	NA	1	PATH	MLH1	c.306G>T	p.Glu102Asp		NO	LINJHARA	DWARKA, DELHI
68	MALE	RECTUM	left	1	ADENO,MD		PERITONEAL	IVC				PROFICIENT	1				na		NEG	NA	NA	2	NEG
27	male	HEPATIC FLEXURE COLON	right	2	ADENO	metastatic	ADRENAL	IVA				msh2+msh6: lost	2	2			NEGATIVE			NEG	NEG	1	PATH	MSH2	c.1075_1076dup	Leu360AspfsTer2
47	Female	CAECUM	right	2	ADENO, PD	pT3N0	NO	IIA	0/31	2		LOSS OF MLH1,PMS2	2	1	UNSTABLE	2	NEGATIVE	negative		NA	NA	2	NEG
78	MALE	hepatic flexure +PROSTATE	right	2	ADENO, PD	pT3N0	NO	IIA	0/36	2		LOSS OF MLH1 AND PMS2	2	1			DETECTED	positive		NA	NA	2	NEG
53	FEMALE	caecum	right	2	ADENO, MOD	PT4aN1a	NO	IIIB	1/19	1	2/2.5CM				UNSTABLE	2	na			NA	NA	1	PATH	MSH2	c.1165C>T	p.Arg389Ter
60	MALE	CAECUM	right	2	ADENO, MD	pT3N0	NO	IIA	0/53	2					UNSTABLE	2	na			NA	NA	1	PATH	PMS2	c.1275dup	.Leu426SerfsTer32
60	MALE	ASCENDING COLON	right	2	ADENO, MD	pT3N0	NO	IIA	0/34	2		LOSS OF MSH6	2	3	UNSTABLE	2	na			NA	NA	2	NEG
64	MALE	COLON	na	0		treated:2007-2008		NA									na			NA	NA	1	PATH	MSH2	c.809T>G	Leu270Arg
40	FEMALE	CAECUM	right	2	ADENP,PD	pT4N1b	NO	IIIB	3/17	1		LOSS OF MLH1 AND PMS2	2	1			negative	positive		NA	NA	2	NEG
56	MALE	descending colon	left	1	ADENO,MD	pT3N0	NO	IIA	0/16	2		LOSS OF MSH2 AND MSH6	2	2			na			NA	NA	2	NEG
51	MALE	sigmoid colon	left	1	ADENO,MD	pT3N0	NO	IIA	0/62	2		LOSS OF MSH6	2	3	UNSTABLE	2	na			NA	NA	1	PATH	MSH2	c.1032G>C	p.(Gln344His)
59	MALE	splenic flexure	left	1	ADENO,PD	pT3N0	NO	IIA	0/17	2		LOSS OF MLH1 AND PMS2	2	1	UNSTABLE	2	NA			NA	NA	1	PATH	MLH1	c.306G>T	p.Glu102Asp	2025-03-20	NO	YASHPAL	ROHINI
44	MALE	ascending colon	right	2	ADENO,MD	treated:2007-2008T3N0	NO	IIA		2		LOSS OF MSH2 AND MSH6	2	2			na			NA	NA	1	PATH	MSH2	c.2038C>T	p.Arg680Ter
28	FEMALE	sigmoid + transverse colon	left	1	MUCINOUS ADENO	pT4aN1a	NO	IIIB		2		LOSS OF MLH1 AND PMS2	2	1			na			NA	NA	1	PATH	MLH1	c.420_421 del	p.Lys140AsnfsTer31
51	MALE	SIGMOID	left	1	ADENO,MD	pT3 N0	NO	IIA	0/25	2		LOSS OF MLH1 AND PMS2	2	1	UNSTABLE	2	negative	negative		NA	NA	2	NEG
64	MALE	rectum,ASCENDING COLON, BLADDER, STOMACH	left	1	ADENO,PD	1998/99/2019/2023		NA				LOSS OF MSH2 AND MSH6	2	2			na			NA	NA	1	PATH	MSH2	c.1538_1539delTG	p.Leu513ArgfsTer15
75	MALE	ureter (2013) +ascending colon(2022)	right	2	ADENO,MD	pT4bN0	LIVER	IVA	0/14	2		LOSS OF MLH1 AND PMS2	2	1			NA			NA	NA	1	PATH	MLH1	c.1990-1 G>C
55	FEMALE	SIGMOID	left	1	ADENO,PD	pT3 N0	NO	IIA	0/29	2		LOSS OF MLH1 AND PMS2	2	1	UNSTABLE	2	na			NA	NA	1	PATH	MLH1	c.1584_1585insAG	Phe530ProfsTer6
55	MALE	COLON+esophagus RECTOSIGMOID ~ pT2N0 CAECUM AND ASCENDING COLON ~ pT3N0 TRANSVERSE COLON ~ pT2N0	left +right	0.5	ADENO,PD	RECTOSIGMOID ~ pT2N0 CAECUM AND ASCENDING COLON ~ pT3N0 TRANSVERSE COLON ~ Pt2n0	NO	I/IIA/I	0/25	2		LOSS OF MLH1 AND PMS2	2	1			negative	positive		NA	NA	2	NEG				2023-08-26
61	MALE	CAECUM	right	2	SERRATED ADERNO	pT3N0	NO	IIA	0/14	2		LOSS OF PMS2	2	4	UNSTABLE	2	na			NA	NA	1	PATH	MLH1	c.306G>T	p.Glu102Asp		NO	KIRAN	AMBALA
29	FEMALE	CAECUM	right	2	ADENO,MD	pT3N0	NO	IIA	0/8	2					UNSTABLE	2	na			NA	NA	2	NEG
58	FEMALE	ascending colon	right	2	MUCI ADENO	pT3N0	NO	IIA	0/29	2		LOSS OF MLH1 AND PMS2	2	1	UNSTABLE	2	NEGATIVE	positive		NA	NA	2	NEG
49	MALE	SPLENIC FLEXURE	left	1	ADENO,PD	pT3N0	NO	IIA	0/40	2		LOSS OF MLH1 AND PMS2	2	1	UNSTABLE	2	na			NA	NA	1	PATH	MLH1	c.306G>T	p.Glu102Asp		FATHER	MANJIT SINGH	FAZILKA
65	FEMALE	transverse colon	right	2	ADENO,MD	pT3N0	NO	IIA		2					STABLE	1	na			NA	NA	2	NEG
30	male	TRANSVERSE COLON	right	2	mucinous adeno with signet ring	pT3N0	NO	IIA	0/51	2	na	mlh1+pms2: lost	2	1	UNSTABLE	2	na	na	na	na	NA	1	PATH	MLH1	c.1990G>T	Val664Leu
44	MALE	CAECUM	right	2	MD adeno	pT3N0	NO	IIA	0/22	2	na	msh2+msh6: lost	2	2	UNSTABLE	2	na	na	na	na	NA	2	NEG
44	female	sigmoid COLON	left	1	MD adeno	pT3N0	NO	IIA	0/37	2	na	msh2+msh6: lost	2	2	UNSTABLE	2	na	na	na	na	NA	1	PATH	MSH2	c.2566_2567 insGA	p.(Tyr856 Ter)
37	Male	TRANSVERSE COLON	right	2	MD adeno	pT3N0	NO	IIA	0/57	2		mlh1+pms2: lost	2	1	unstable	2	na	na	na	na	NA	1	PATH	MLH1	c.306G>T	p.Glu102Asp		NO	AMIT KUMAR	TAGORE GARDEN, DELHI
58	female	COLON	na	0	NA	NA		NA	NA		NA	NA			high	2	na	na	na	na	NA	1	VUS	MSH2	c.731T>C	p.L244S
54	FEMALE	CAECUM	right	2	SIGNET RING	PT3N1b	NO	IIIB	2/14	1	1.7/1.8	NA			HIGH	2	NA	NA	NA	NA	NA	1	PATH	PMS2	c.1239delA	p.Asp414ThrfsTer34
65	male	COLORECTUM	left	1	3 cancers: rectosigmoid; transvers colon, small intestine	pT3N0	NO	IIA	0/13	2	na	na			high	2	neg	na	na	exon2	NEG	1	PATH	MLH1	c.306G>T	p.Glu102Asp		NO	MONGA	SGNR
45	male	left colon	left	1	POORLY DIFFERENTIATED ADENOCARCINOMA	pT3N0	NO	IIA	0/32	2		mlh1+pms2: lost	2	1			negative	negative		NA	NA	2	NEG
39	female	ascending colon	right	2	md adeno	pT3N2a	NO	IIIB	5/38	1					high	2	na			NA	NA	2	NEG
62	male	anorectum+sigmoid colon+descending colon	left	1	md adeno	ypT2N0;pT3N1a;pT3N0	NO	I/IIIB/IIA	1/25	1		msh2+msh6: lost	2	2			na			NA	NA	2	NEG
31	male	hepatic flexure	right	2	pd adeno	pT3N0	NO	IIA	0/68	2					high	2	neg			NA	NA	2	NEG
45	male	transverse colon+ hepatic flexure	right	2	pd adeno	pT2N0	NO	I	0/32	2		mlh1+pms2: lost	2	1			na			NA	NA	1	PATH	MLH1	c.306G>T	p.Glu102Asp	2022-02-18	NO	SETHI	ROHINI
22	male	descending colon	left	1	pd adeno	pT3N1bM1	NO	IV	2/21	1		msh2+msh6: lost	2	2	UNSTABLE	2	neg			neg	NEG	2	NEG
80	female	ascending colon	right	2	pd adeno	pT4aN1a	NO	IIIB	1/25	1					high	2	na			NA	NA	2	NEG
21	Female	caecum	right	2	MD adeno	pT3N0	NO	IIA	0/38	2	na	msh2+6: lost	2	2	UNSTABLE	2	na	na	na	NA	NA	1	PATH	MSH2	c.942+3 A>T
65	Male	sigmoid colon	left	1	MD adeno	pT4bN0	NO	IIC	0/38	2	NA	mlh1+pms2: lost	2	1	na		na	na	na	NA	NA	1	PATH	MLH1	c.306G>T	p.Glu102Asp		BROTHER: BRAIN	SACHDEVA	ROHINI
57	Male	Descending colon	left	1	MD adeno	pT3N0	NO	IIA	0/15	2	NA	msh2+6: lost	2	2	NA		NA	NA	NA	NA	NA	2	neg
39	Male	CAECUM	right	2	MUCINOUS ADENOCARCINOMA, POORLY DIFFERENTIATED	pT3N0	NO	IIA	0/24	2	NA	mlh1+pms2: lost	2	1	na		neg	negative	na	NA	NA	2	neg
46	female	ascending colon	right	2	MD adeno	pT3N0	NO	IIA	0/12	2	NA	proficient	1		na		na	na	na	NA	NA	2	neg				2025-02-26
54	Male	anorectum	left	1	signet ring	na		NA	na		na	mlh1+pms2: lost	2	1	na		negative	na	na	neg	NEG	1	vus	mlh1	c.1559-11T>C
68	female	caecum + ascending colon	right	2	PD adeno	pT4bN2aMX	NO	IIIC	6/15	1	3.7	na			high	2	positive	na	na	na	NA	1	PATH	pms2	c.2239A>T	p.(Arg747Ter)
52	female	ASCENDING COLON, TRANSVERSE COLON endocervix	right	2	MD adeno Endocx: PD adeno	Ascending: pT1N0; Transverse:pT2N0	NO	I	0/16	2	na	NA			high	2	NA	NA	NA	NA	NA	1	PATH	MLH1	C.2104-1G>C
43	male	caecum	right	2	MD adeno	pT3N0	NO	IIA	NA		NA	NA			high	2	NA	NA	NA	NA	NA	2	NEG
52	male	ASCENDING COLON, TRANSVERSE COLON	right	2	MD adeno	pT3(2)N1a	NO	IIIB	1/32	1	2025-01-04	mlh1+pms2: lost	2	1	na		na	na	na	na	NA	1	PATH	mlh1	c.1975C>T	p.Arg659Ter
65	male	Ascending colon (2020) +prostate (2019)	right	2	PD adeno; gleason grade grp 2	NA		IV	NA		NA	mlh1+pms2: lost (colon)	2	1	unstable	2	positive V600E	na	na	neg	NEG	2	neg
33	male	sigmoid	left	1	MD adeno	pT3N0	NO	IIA	0/31	2	na	msh2+msh6: lost	2	2	NA		NA	NA	NA	NA	NA	1	PATH	msh2	c.1195_1198del	p.Ala399fs
53	male	caecum	right	2	MD adeno	pT2N0	NO	I	0/30	2	na	mlh1+pms2: lost	2	1	na		negative	na	na	na	NA	1	PATH	mlh1	c.2041G>A	p.Ala681Thr	2020

## Sheet: FGT AND MISC
AGE	SEX	SITE	Histopathological diagnosis	LOW GRADE: 1;HIGH GRADE:2	TNM	TOTAL NODES	TUMOR DEPOSIT /NODE SIZE (cm)	d-MMR:1 p-MMR :2	MMR-IHC	MLH1+PMS2:1 MSH2+MSH6:2 MSH6: 3 PMS2: 4	MSI-PCR	BRAF	MLH1 METHYLATION	pole	p53	NEG/VUS	MUTANT:1/ NOT MUTANT:2	GENE	CODING	PROTEIN
61Y	Female	ENDOMETRIUM	EEC-3	2	pT1aN0	0/10		1	LOSS OF MSH6	3			NOT METHYLATED			NEG	2
58Y	Female	ENDOMETRIUM	EEC G3	2	pT1aN0	0/30		1	LOSS OF MLH1,PMS2	1				NO MUTATION		NEG	2
42Y	Female	ENDOMETRIUM	EEC G2	1	ypT2N0	0/15		1	LOSS PF MSH6,MSH2	2				NO MUTATION		NEG	2
67Y	FEMALE	ENDOMETRIUM	HGSC,EEC-1	2	pT1aN0	0/16		1	LOSS OF MSH6	3						PATH	1	MSH6	c.2927G>A	p.Arg976His
57Y	FEMALE	ENDOMETRIUM	EEC-2	1	pT1aN0	0/27		1	LOSS OF MSH6	3						NEG	2
54Y	FEMALE	ENDOMETRIUM	EEC-1	1	pT1a			1	LOSS OF MLH1 AND PMS2	1			UNMETHYLATED			NEG	2
50Y	FEMALE	ENDOMETRIUM	EEC-3	2		1/53	1/1.1CM	1	LOSS OF MLH1 AND PMS2	1						NEG	2
61Y	FEMALE	ENDOMETRIUM	EEC-3	2				na	na	na						NEG	2
61Y	FEMALE	ENDOMETRIUM	EEC3	2	pT1aN0			1	LOSS OF MSH6	3						PATH	1	MSH6	c.3103C>T	p.(Arg1035Ter)
60Y	FEMALE	ENDOMETRIUM	EEC2	1	pT1aNO	0/38		1	LOSS OF MSH2 AND MSH6	2						NEG	2
55Y	FEMALE	ENDOMETRIUM	EEC,G2	1	pT1aN0	0/58		1	LOSS OF MLH1 AND PMS2	1			NOT METHLATED	NO		PATH	1	MLH1	c.306G>T	p.Glu102Asp	gera	panipat
71Y	FEMALE	ENDOMETRIUM	EEC,G1	1	pT1aN0	0/36		1	LOSS OF PMS2	4						NEG	2
55Y	FEMALE	ENDOMETRIUM	EEC,G2	1	pT1a N0			1	LOSS OF MLH1 AND PMS2	1			NO	NO		NEG	2
51Y	FEMALE	ENDOMETRIUM	EEC,G1	1		0/7		1	LOSS OF MLH1 AND PMS2	1						NEG	2
62Y	FEMALE	ENDOMETRIUM	EEC,G2	1	pT1a			1	LOSS OF MSH6	3				NO		NEG	2
51Y	FEMALE	ENDOMETRIUM	EEC,G1	1	pT1aN0	0/25		1	LOSS OF MLH1 AND PMS2	1						NEG	2
58Y	FEMALE	ENDOMETRIUM	EEC,G2	1	pT1bN1a	2025-07-28	0.8/1CM	1	LOSS OF MLH1 AND PMS2	1				NO		NEG	2
54Y	FEMALE	ENDOMETRIUM	EEC,G1	1	pT1aN0	0/26		1	LOSS PF MLH1 AND PMS2	1						NEG	2
66Y	FEMALE	ENDOMETRIUM	EEC,G3	2	pT1aN0	0/26		1	LOSS OF MSH6	3				NO		NEG	2
63Y	FEMALE	ENDOMETRIUM	EEC,G2	1	pT1aN0	0/27		1	LOSS OF MLH1 AND PMS2	1						NEG	2
74	FEMALE	ENDOMETRIUM AND KIDNEY	DEDIFF CA	2	pT1aN0	0/22		1	LOSS OF MLH1 AND PMS2	1				NO		NEG	2
56	female	ENDOMETRIUM	UNDIFFERENTIATED CA	2	NA	NA	NA	1	mlh1+pms2: lost	1	NA	NA	NA	NEGATIVE	WILD	NEG	2
68	female	ENDOMETRIUM	EEC-3	2	pT1aN0	0/25	NA	1	mlh1+pms2: lost	1	NA	NA	NA	NA	WILD	PATH	1	MSH6	c.3261delC	p.Phe1088SerfsTer2
63	female	ENDOMETRIUM	high grade serous carcinoma	2	NA	NA	NA	1	mlh1+pms2: lost	1	stable	NA	NA	NA	NA	NEG	2
56	Female	ENDOMETRIUM	EEC-3	2	pT2N2a	2025-01-05	1.5/1.5	1	mlh1+pms2: lost	1	na	na	na	na	wild	NEG	2
68	Female	ENDOMETRIUM	ccc	2	pT2N0	na	na	na	na	na	na	na	na	na	wild	VUS	1	PMS2	c.211C>G	p.(Pro404Arg)
57	Female	ENDOMETRIUM	EEC-3	2	pT1a	2025-01-14	2/2.4	1	mlh1+pms2: lost	1	na	na	na	na	wild	PATH	1	PMS2	c.903G>A	p.(Lys301=)
56	female	endometrium	eec-3	2	PT3aN2	11/40	1.8/1.6	1	mlh1+pms2: lost	1	na	na	na	na	na	NEG	2
42	female	ENDOMETRIUM	eec-2	1	pT1aN0	NA	NA	1	msh6: lost	3	na	na	na	na	na	PATH	1	MSH6	c.3513_3532 del	p.(Arg1172Ter)
48	female	ENDOMETRIUM	eec-2	1	pT1bN0	0/41	na	1	msh6: lost	3	na	na	na	na	wild	PATH	1	MSH6	c.4001G>A	p.R1314Q
62	female	ENDOMETRIUM + breast	eec-1	1	ypT1aN0	0/17	na	1	mlh1+pms2: lost	1	na	na	na	na	na	NEG	2
55	female	ENDOMETRIUM	eec-2	1	pT1bN0	0/38	na	1	mlh1+pms2: loss	1	na	na	na	na	wild	PATH	1	MLH1	c.306G>T	p.Glu102Asp	ahuja	faridabad
41	FEMALE	ENDOMETRIUM;OVARY	Mixed Carcinoma:CCC+EEC-2;CCC OVARY	2	pT1aN0	0/59	NA	1	mlh1+pms2: lost	1	NA	NA	NA	NA	NA	NEG	2
63	FEMALE	ENDOMETRIUM	EEC-2	1	pT1aN0	0/25	NA	1	mlh1+pms2: lost	1	NA	NA	NA	NA	WILD	NEG	2
62	FEMALE	ENDOMETRIUM	EEC-1	1	pT1aN0	0/27	NA	1	mlh1+pms2: lost	1	NA	NA	NA	NA	WILD	NEG	2
56	FEMALE	ENDOMETRIUM & THYROID(PTC)	eec-2	1	pT2NX(PTC);NA(EEC)	na	na	na	na	na	na	na	na	na	wild	PATH	1	MSH2	c.212-2dup
60	FEMALE	ENDOMETRIUM	eec-2	1	pT1bN0	0/48	na	1	mlh1+pms2: lost	1	na	na	na	na	wild	NEG	2
61	female	ENDOMETRIUM	eec-1	1	pT1aN0	0/28	na	1	mlh1+pms2: lost	1	na	neg	na	na	wild	NEG	2
36	female	ENDOMETRIUM+ovary	eec-2	1	pT2N0;pT1c2N0	0/54	na	na	na	na	na	na	na	na	na	NEG	2
64	female	ENDOMETRIUM	eec-1	1	pT1aN0	0/18	na	1	mlh1+pms2: lost	1	na	na			wild	NEG	2
32	female	ovary	dedifferentiated carcinoma	2		2025-01-09	na	na	na	na	na	na			mutant	NEG	2
51	female	ENDOMETRIUM	eec-2	1	figo-2			1	msh2+msh6: lost	2						PATH	1	MSH2	c.547C>T	p.Gln183Ter
73	female	endomterium+ovary	hgsc	2	ypT3aN0	0/1		1	msh6: lost	3					mutant	NEG	2
57	female	endometrium+ovary+rectum			ypT0N0 (rectum)	0/2		1	mlh1+pms2: lost	1						PATH	1	MLH1	c.306G>T	p.Glu102Asp	kalra	rohtak
62	female	endometrium	eec-2	1	pT1aN0	0/11		1	mlh1+pms2: lost	1					wild	PATH	1	MLH1	c.503dupA	p.Asn168LysfsTer4
76	female	endometrium	eec-1	1	pT1bN0	0/11		1	mlh1+pms2: lost	1	na				wild	PATH	1	MLH1	c.290A>G	p.(Tyr97Cys)
65	female	endometrium	eec					na	na	na	unstable					NEG	2
59	Female	endometrium	EEC-1	1	pT1aN0	0/15	na	1	msh6 loss	3	na	na	na	na	wild	PATH	1	MSH6	c.3513_3523del
58	Female	ovary	low grade serous carcinoma	1	post treatment resection: crs-1	na	na	2	proficient		na	negative	na	na	wild	NEG	2
59	Female	endometrium	EEC-1	1	pT1aN0	0/21	na	1	mlh1+pms2: lost in small bx; large: proficient	1	na	na	na	na	wild	NEG	2
60	Female	cervix	adenosquamous		NA	NA	NA	1	mlh1+pms2: lost	1	na	na	na	na	na	VUS	1	PMS2
60	Female	endometrium	EEC-1	1	pT1aN0	0/18	NA	1	mlh1+pms2: lost	1	na	na	na	na	mutant	VUS	1	PMS2
43	female	cervix+PTC	Sqcc, PTC		cervix: pT1bN1mi; PTC:pT1bN0	1/25;0/3	0.2/3	na	NA	na	NA	negative	NA	NA	NA	neg	2
54	female	endometrium	EEC-2	1	pT1bN0	0/20	na	1	msh2+6: lost	2	na	na	na	na	wild	PATH	1	msh2	c.1216C>T	p.Arg406Ter
60	female	ENDOMETRIUM	EEC-1	1	pT1aN0	0/16	na	1	mlh1+pms2: lost	1	na	na	na	na	na	NEG	2
44	female	ENDOMETRIUM	EEC-2	1	pT2N0	0/16	na	1	mlh1+pms2: lost	1	na	na	na	na	na	NEG	2
75	female	endometrium	EEC-2	1	pT1aN0	0/24	NA	1	mlh1+pms2: lost	1	NA	NA	NA	NA	wild	NEG	2
55	female	endometrium	EEC-2	1	ypT0N0	0/9	NA	1	mlh1+pms2: lost	1	NA	NA	NA	NA	wild	neg	2
42	female	ovary	Endometrioid Carcinoma -1	1	NA	NA	NA	2	proficient		NA	NA	na	NA	neg	neg	2
60	Male	gastric	PD adeno	2	NA	NA	NA	1	mlh1+pms2: lost	1	unstable	NA	na	NA	NA	vus	1	mlh1	c.1822G>C	p.Ala608Pro

## Sheet: FDR
AGE	SEX	SITE		left:1 right:2 fdr:0	Histopathological diagnosis	TNM	TOTAL NODES	TUMOR DEPOSIT /NODE SIZE (cm)	MMR-IHC	MSI-PCR	BRAF	MLH1 METHYLATION	pole	kras/nras	p53	GENE	CODING	PROTEIN		NEG/VUS
49Y	MALE	FDR of proband																		NEG
38	male	fdr of PROBAND														MLH1	c.306G>T	p.Gly102Asp
34	female	fdr of proband																		NEG
59	female	fdr of proband																		NEG
