# Supplementary material for: Integrated tumor and germline profiling of lynch syndrome in a North Indian cohort
Source: Front Oncol. 2026 May 19;16:1804614. doi: 10.3389/fonc.2026.1804614 (PMC13225952; doi:10.3389/fonc.2026.1804614)
Supplement: Supplementary file 2 [file Table1.xlsx]

## Sheet: Sheet1
CR	AGE	SEX	SITE		left:1 right:2 fdr:0	Histopathological diagnosis	TNM	TOTAL NODES	TUMOR DEPOSIT /NODE SIZE (cm)	MMR-IHC	MSI-PCR	BRAF	MLH1 METHYLATION	pole	kras/nras	p53	mutant:1	GENE	CODING	PROTEIN		NEG/VUS
222358	58Y	Female	rectum	left		ADENOCARCINOMA	ypT3N1c	(0/8)		msh6 loss	Stable	NEGATIVE			EXON 2 MUTATION/NO MUTATION							NEG
263734	39Y	Male	rectum	left		ADENOCARCINOMA	ypT3N0	(0/19)		MLH1+PMS2: LOST		NEGATIVE			EXON 2 MUTATION/NO MUTATION							NEG
260320	50Y	Male	CA COLON	na		ADENOCARCINOMA	pT2N0	(0/15)		MLH1+PMS2: LOST							1	MLH1	C.1976G>C	p.Arg659Pro
259398	40Y	Male	ascending colon	right		SIGNET RING CELL CARCINOMA	ypT4aN2b	(14/37)	0.7/0.9CM		Stable	NEGATIVE			EXON 4 MUTATION/NO MUTATION							NEG
209647	48Y	Male	CAECUM	right		MUCINOUS ADENOCARCINOMA				MLH1+PMS2: LOST							1	MLH1	c.298C>T	p.Arg100Ter
285802	53Y	Male	SIGMOID	left		ADENO, PD	pT3N0	0/17			unstable						1	MLH1	c.1604delA	p.Asn535fsExon 14
284558	63Y	Male	TRANSVERSE COLON	right		ADENO, PD	pT3N0	0/16		loss of mlh1,pms2,msh6							1	MLH1	c.1976G>C	p.Arg659Pro
267526	42Y	Male	TRANSVERSE COLON	right		SERRATED ADENOCARCINOMA	pT3N0	0/38		loss of pms2,mlh1		negative										NEG
277558	51Y	Female	RECTUM	left		adeno,md	ypT2N0	0/21		loss of pms2,mlh1		negative					1	MLH1	c.306G>T	p.Glu102Asp
292786	70y	Male	TRANSVERSE COLON	left		adeno,md with mucinous areas	pT3N0	0/13		loss of pms2,mlh1	unstable						1	MLH1	C.420_421delAC	p.Lys140AsnfsTer31
291294	30Y	Female	SIGMOID COLON	left		adeno,md	pT4N0	0/36		loss of msh2,msh6	unstable						1	MSH2	C.1387-9T>A
290410	58Y	Male	ASCENDING COLON	right		adeno,pd	pT3N0	0/44		loss of pms2,mlh1							1	MSH6	c.2017C>A	p.Pro673Thr
286992	41Y	Male	HEPATIC FLEXURE COLON	right		adeno,pd	pT3N0	0/19			UNSTABLE						1	MLH1	c.2167delG	p.Ala723Pro fsTer60)
283152	39Y	Male	ASCENDING COLON	right		adeno,pd	pT3N0	0/34			UNSTABLE						1	MLH1	c.199G>A	p.Gly67Arg
288758	34Y	Female	CAECUM	right		ADENO,MD	pT4aN0	0/18		loss of pms2,mlh1							1	MLH1	c.793C>T	p.Arg265Cys
288453	61Y	Male	CAECUM	right		adeno,md	ypT3N2aM1	(4/23)	0.4/0.9cm		STABLE	NEGATIVE			EXON 2 MUT KRAS							NEG		KRAS
288805	59Y	Male	ASCENDING COLON	right		ADENO,PD	pT3N2b	12/24)	0.7/0.7CM		UNSTABLE	POSITIVE				MUTATION DETECTED						NEG		BRAF
288230	35Y	MALE	TRANSVERSE COLON	right		SIGNET RING CELL CARCINOMA	pT4aN2b	2025-09-27	1.2/1.2CM		UNSTABLE						1	MSH6	c.4065_4066insGACT	p.Leu1356AspfsTer4		VUS
283747	37Y	Male	sigmoid+jejunum	left		adeno,moderate	pT3NO)	0/17		LOSS OF MLH1,PMS2							1	MLH1	c.306G>T	p.Gly102Asp
282951	70Y	MALE	TRANSVERSE COLON	right		adeno,pd	pT4aN0	0/22			UNSTABLE											NEG
340296	61Y	Female	ENDOMETRIUM			EEC-3	pT1aN0	0/10		LOSS OF MSH6			NOT METHYLATED									NEG
361582	37Y	Female	CAECUM	right		ADENO,MD	pT4aN2b	(9/33)	3.5/3.5CM		UNSTABLE						1	MLH1	c.306G>T	p.Gly102Asp
339764	68Y	MALE	RECTUM	left		ADENO,MD				PROFICIENT				NO MUTATION								NEG
361463	27Y	male	HEPATIC FLEXURE COLON	right		ADENO	metastatic			msh2+msh6: lost		NEGATIVE			NOT DETECTED		1	MSH2	c.1075_1076dup	Leu360AspfsTer2
326003	58Y	Female	ENDOMETRIUM			EEC G3	pT1aN0	0/30		LOSS OF MLH1,PMS2				NO MUTATION								NEG
354404	47Y	Female	CAECUM	right		ADENO, PD	pT3N0	0/31		LOSS OF MLH1,PMS2	UNSTABLE	NEGATIVE										NEG
352405	42Y	Female	ENDOMETRIUM			EEC G2	ypT2N0	0/15		LOSS PF MSH6,MSH2				NO MUTATION								NEG
353471	78Y	MALE	hepatic flexure +PROSTATE	right		ADENO, PD	pT3N0	0/36		LOSS OF MLH1 AND PMS2		DETECTED										NEG
355061	53Y	FEMALE	caecum	right		ADENO, MOD	PT4aN1a	2025-01-19	2/2.5CM		UNSTABLE						1	MSH2	c.1165C>T	p.Arg389Ter
353903	60Y	MALE	CAECUM	right		ADENO, MD	pT3N0	0/53			UNSTABL;E						1	PMS2	c.1275dup	.Leu426SerfsTer32
354847	60Y	MALE	ASCENDING COLON	right		ADENO, MD	pT3N0	0/34		LOSS OF MSH6	UNSTABLE											NEG
333731	67Y	FEMALE	ENDOMETRIUM			HGSC,EEC-1	pT1aN0	0/16		LOSS OF MSH6							1	MSH6	c.2927G>A	p.Arg976His
280378	57Y	FEMALE	ENDOMETRIUM			EEC-2	pT1aN0	0/27		LOSS OF MSH6												NEG
351352	54Y	FEMALE	ENDOMETRIUM			EEC-1	pT1a			LOSS OF MLH1 AND PMS2			UNMETHYLATED									NEG
93157	64Y	MALE	COLON	not known			treated:2007-2008										1	MSH2	c.809T>G	Leu270Arg
327058	40Y	FEMALE	CAECUM	right		ADENP,PD	pT4			LOSS OF MLH1 AND PMS2												NEG
335707	50Y	FEMALE	ENDOMETRIUM			EEC-3		1/53	1/1.1CM	LOSS OF MLH1 AND PMS2												NEG
337237	61Y	FEMALE	ENDOMETRIUM			EEC-3																NEG
350281	61Y	FEMALE	ENDOMETRIUM			EEC3	pT1aN0			LOSS OF MSH6							1		c.3103C>T	p.(Arg1035Ter)
348666	60Y	FEMALE	ENDOMETRIUM			EEC2	pT1aNO	0/38		LOSS OF MSH2 AND MSH6												NEG
347239	56Y	MALE	descending colon	left		ADENO,MD	pT3N0	0/16		LOSS OF MSH2 AND MSH6												NEG
347470	51T	MALE	sigmoid colon	left		ADENO,MD	pT3N0	0/62		LOSS OF MSH6	UNSTABLE						1	MSH2	c.1032G>C	p.(Gln344His)
344751	55Y	FEMALE	ENDOMETRIUM			EEC,G2	pT1aN0	0/58		LOSS OF MLH1 AND PMS2			NOT METHLATED	NO			1	MLH1	c.306G>T	p.Gly102Asp
309935	71Y	FEMALE	ENDOMETRIUM			EEC,G1	pT1aN0	0/36		LOSS OF PMS2												NEG
342985	59Y	MALE	splenic flexure	left		ADENO,PD	pT3N0	0/17		LOSS OF MLH1 AND PMS2	UNSTABLE	NO					1	MLH1	c.306G>T	p.Gly102Asp
342510	44Y	MALE	ascending colon	right		ADENO,MD				LOSS OF MSH2 AND MSH6							1	MSH2	c.2038C>T	p.Arg680Ter
338167	28Y	FEMALE	sigmoid + transverse colon	left		MUCINOUS ADENO				LOSS OF MLH1 AND PMS2							1	MLH1	c.420_421 del	p.Lys140AsnfsTer31
341591	51Y	MALE	SIGMOID	left		ADENO,MD	pT3 N0	0/25		LOSS OF MLH1 AND PMS2	UNSTABLE	NO										NEG
339291	55Y	FEMALE	ENDOMETRIUM			EEC,G2	pT1a N0			LOSS OF MLH1 AND PMS2			NO	NO								NEG
313091	64Y	MALE	rectum,BLADDER	left		ADENO,PD				LOSS OF MSH2 AND MSH6							1	MSH2	c.1538_1539delTG	p.Leu513ArgfsTer15
339363	49Y	MALE	FDR of proband																			NEG
334035	51Y	FEMALE	ENDOMETRIUM			EEC,G1		0/7		LOSS OF MLH1 AND PMS2												NEG
328583	62Y	FEMALE	ENDOMETRIUM			EEC,G2	pT1a			LOSS OF MSH6				NO								NEG
326363	75Y	MALE	ureter+ascending colon	right		ADENO,MD	pT3			LOSS OF MLH1 AND PMS2		NO					1	MLH1	c.1990-1 G>C
300075	51Y	FEMALE	ENDOMETRIUM			EEC,G1	pT1aN0	0/25		LOSS OF MLH1 AND PMS2												NEG
328923	58Y	FEMALE	ENDOMETRIUM			EEC,G2	pT1bN1a	2025-07-28	0.8/1CM	LOSS OF MLH1 AND PMS2				NO								NEG
334292	54Y	FEMALE	ENDOMETRIUM			EEC,G1	pT1aN0	0/26		LOSS PF MLH1 AND PMS2												NEG
334093	66Y	FEMALE	ENDOMETRIUM			EEC,G3	pT1aN0	0/26		LOSS OF MSH6				NO								NEG
332944	55Y	FEMALE	SIGMOID	left		ADENO,PD	pT3 N0	0/29		LOSS OF MLH1 AND PMS2	UNSTABLE						1	MLH1	c.1584_1585insAG	Phe530ProfsTer6
317713	55Y	MALE	COLON+esophagus RECTOSIGMOID ~ pT2N0 CAECUM AND ASCENDING COLON ~ pT3N0 TRANSVERSE COLON ~ pT2N0	left +right		ADENO,PD	RECTOSIGMOID ~ pT2N0 CAECUM AND ASCENDING COLON ~ pT3N0 TRANSVERSE COLON ~ pT2N0	0/25		LOSS OF MLH1 AND PMS2												NEG
325689	61Y	MALE	CAECUM	right		SERRATED ADERNO	pT3N0	0/14		LOSS OF PMS2	UNSTABLE						1	MLH1	c.306G>T	p.Gly102Asp
331619	29/Y	FEMALE	CAECUM	right		ADENO,MD	pT3Nx															NEG
329758	58Y	FEMALE	ascending colon	right		MUCI ADENO	pT3N0	0/29		LOSS OF MLH1 AND PMS2	UNSTABLE											NEG
327926	63Y	FEMALE	ENDOMETRIUM			EEC,G2	pT1aN0	0/27		LOSS OF MLH1 AND PMS2												NEG
328250	49Y	MALE	SPLENIC FLEXURE	left		ADENO,PD	pT3N0	0/40		LOSS OF MLH1 AND PMS2	UNSTABLE						1	MLH1	c.306G>T	p.Gly102Asp
327701	65Y	FEMALE	transverse colon			ADENO,MD					STABLE											NEG
327621	74	FEMALE	ENDOMETRIUM AND KIDNEY			DEDIFF CA	pT1aN0	0/22		LOSS OF MLH1 AND PMS2				NO								NEG
327858	56	female	ENDOMETRIUM			UNDIFFERENTIATED CA	NA	NA	NA	mlh1+pms2: lost	NA	NA	NA	NEGATIVE	NA	WILD						NEG
324328	30	male	TRANSVERSE COLON			mucinous adeno with signet ring	pT3N0	0/51	na	mlh1+pms2: lost	high	na	na	na	na	na	1	MLH1	c.1990G>T	Val664Leu
324490	68	female	ENDOMETRIUM			EEC-3	pT1aN0	0/25	NA	mlh1+pms2: lost	NA	NA	NA	NA	NA	WILD	1	MSH6	c.3261delC	p.Phe1088SerfsTer2
321438	44	MALE	CAECUM	right		MD adeno	pT3N0	0/22	na	msh2+msh6: lost	high	na	na	na	na	na						NEG
298872	63	female	ENDOMETRIUM			high grade serous carcinoma	NA	NA	NA	mlh1+pms2: lost	stable	NA	NA	NA	NA	NA						NEG
322417	44	female	sigmoid COLON	left		MD adeno	pT3N0	0/37	na	msh2+msh6: lost	high	na	na	na	na	na	1	MSH2	c.2566_2567 insGA	p.(Tyr856 Ter)
315479	56	Female	ENDOMETRIUM			EEC-3	pT2N2a	2025-01-05	1.5/1.5	mlh1+pms2: lost	na	na	na	na	na	wild						NEG
315675	68	Female	ENDOMETRIUM			ccc	pT2N0	na	na	na	na	na	na	na	na	wild	1	PMS2	c.211C>G	p.(Pro404Arg)		VUS
318742	37	Male	TRANSVERSE COLON			MD adeno	pT3N0	0/57		mlh1+pms2: lost	high	na	na	na	na	na	1	MLH1	c.306G>T	p.Gly102Asp
321163	57	Female	ENDOMETRIUM			EEC-3	pT1a	2025-01-14	2/2.4	mlh1+pms2: lost	na	na	na	na	na	wild	1	PMS2	c.903G>A	p.(Lys301=)
319732	56	female	endometrium			eec-3	PT3aN2	11/40	1.8/1.6	mlh1+pms2: lost	na	na	na	na	na	na						NEG
320957	42	female	ENDOMETRIUM			eec-2	pT1aN0	NA	NA	msh6: lost	na	na	na	na	na	na	1	MSH6	c.3513_3532 del	p.(Arg1172Ter)
319015	48	female	ENDOMETRIUM			eec-2	pT1bN0	0/41	na	msh6: lost	na	na	na	na	na	wild	1	MSH6	c.4001G>A	p.R1314Q
314074	62	female	ENDOMETRIUM + breast			eec-1	ypT1aN0	0/17	na	mlh1+pms2: lost	na	na	na	na	na	na						NEG
EXT110567	58	female	COLON			NA	NA	NA	NA	NA	high	na	na	na	na	na	1	MSH2	c.731T>C	p.L244S		VUS
305954	55	female	ENDOMETRIUM			eec-2	pT1bN0	0/38	na	mlh1+pms2: loss	na	na	na	na	na	wild	1	MLH1	c.306G>T	p.Gly102Asp
316313	41	FEMALE	ENDOMETRIUM;OVARY			Mixed Carcinoma:CCC+EEC-2;CCC OVARY	pT1aN0	0/59	NA	mlh1+pms2: lost	NA	NA	NA	NA	NA	NA						NEG
314725	54	FEMALE	CAECUM	right		SIGNET RING	PT3N1b	2025-02-14	1.7/1.8	NA	HIGH	NA	NA	NA	NA	NA	1	PMS2	c.1239delA	p.Asp414ThrfsTer34
314416	63	FEMALE	ENDOMETRIUM			EEC-2	pT1aN0	0/25	NA	mlh1+pms2: lost	NA	NA	NA	NA	NA	WILD						NEG
314193	62	FEMALE	ENDOMETRIUM			EEC-1	pT1aN0	0/27	NA	mlh1+pms2: lost	NA	NA	NA	NA	NA	WILD						NEG
249136	56	FEMALE	ENDOMETRIUM & THYROID(PTC)			eec-2	pT2NX(PTC);NA(EEC)	na	na	na	na	na	na	na	na	wild	1	MSH2	c.212-2dup
313984	60	FEMALE	ENDOMETRIUM			eec-2	pT1bN0	0/48	na	mlh1+pms2: lost	na	na	na	na	na	wild						NEG
EXT110182	38	male	fdr of PROBAND														1	MLH1	c.306G>T	p.Gly102Asp
303670	65	male	COLORECTUM	left		3 cancers: rectosigmoid; transvers colon, small intestine	pT3N0	0/13	na	na	high	neg	na	na	exon2 /neg		1	MLH1	c.306G>T	p.Gly102Asp
312787	61	female	ENDOMETRIUM			eec-1	pT1aN0	0/28	na	mlh1+pms2: lost	na	neg	na	na	na	wild						NEG
307475	36	female	ENDOMETRIUM+ovary			eec-2	pT2N0;pT1c2N0	0/54	na	na	na	na	na	na	na	na						NEG
311598	64	female	ENDOMETRIUM			eec-1	pT1aN0	0/18	na	mlh1+pms2: lost	na	na				wild						NEG
297408	32	female	ovary			dedifferentiated carcinoma		2025-01-09	na	na	na	na				mutant						NEG
310078	51	female	ENDOMETRIUM			eec-2	figo-2			msh2+msh6: lost							1	MSH2	c.547C>T	p.Gln183Ter
EXT90117	34	female	fdr of proband																			NEG
EXT89621	59	female	fdr of proband																			NEG
301584	73	female	endomterium+ovary			hgsc	ypT3aN0	0/1		msh6: lost						mutant						NEG
73386	57	female	endometrium+ovary+rectum	left			ypT0N0 (rectum)	0/2		mlh1+pms2: lost							1	MLH1	c.306G>T	p.Gly102Asp
304651	62	female	endometrium			eec-2	pT1aN0	0/11		mlh1+pms2: lost						wild	1	MLH1	c.503dupA	p.Asn168LysfsTer4
305027	45	male	left colon	left		POORLY DIFFERENTIATED ADENOCARCINOMA	pT3N0	0/32		mlh1+pms2: lost												NEG
302418	39	female	ascending colon	right		md adeno	pT3N2a	5/38			high											NEG
303851	76	female	endometrium			eec-1	pT1bN0	0/11		mlh1+pms2: lost	na					wild	1	MLH1	c.290A>G	p.(Tyr97Cys)
300994	62	male	anorectum+sigmoid colon+descending colon	left		md adeno	ypT2N0;pT3N1a;pT3N0	2025-01-25		msh2+msh6: lost												NEG
300651	31	male	hepatic flexure	right		pd adeno	pT3N0	0/68			high	neg										NEG
302071	45	male	transverse colon+ hepatic flexure	right		pd adeno	pT2N0	0/32		mlh1+pms2: lost							1	MLH1	c.306G>T	p.Gly102Asp
274602	22	male	descending colon	left		pd adeno	pT3N1bM1	2025-02-21		msh2+msh6: lost	high	neg			neg/neg							NEG
299048	80	female	ascending colon	right		pd adeno	pT4aN1a	2025-01-25			high											NEG
284240	65	female	endometrium			eec					high											NEG
298049	59	Female	endometrium			EEC-1	pT1aN0	0/15	na	msh6 loss	na	na	na	na	NA	wild	1	MSH6	c.3513_3523del
287421	58	Female	ovary			low grade serous carcinoma	post treatment resection: crs-1	na	na	proficient	na	negative	na	na	NA	wild						NEG
287350	59	Female	endometrium			EEC-1	pT1aN0	0/21	na	mlh1+pms2: lost in small bx; large: proficient	na	na	na	na	NA	wild						NEG
293333	21	Female	caecum	right		MD adeno	pT3N0	0/38	na	msh2+6: lost	high	na	na	na	NA	na	1	MSH2	c.942+3 A>T
267052	60	Female	cervix			adenosquamous	NA	NA	NA	mlh1+pms2: lost	na	na	na	na	NA	na	1	PMS2				VUS
293097	60	Female	endometrium			EEC-1	pT1aN0	0/18	NA	mlh1+pms2: lost	na	na	na	na	NA	mutant	1	PMS2				VUS
341590	65	Male	sigmoid colon	left		MD adeno	pT4bN0	0/38	NA	mlh1+pms2: lost	na	na	na	na	NA	na	1	MLH1	c.306G>T	p.Gly102Asp
347239	57	Male	Descending colon	left		MD adeno	pT3N0	0/15	NA	msh2+6: lost	NA	NA	NA	NA	NA	NA						neg
338962	43	female	cervix+PTC			Sqcc, PTC	cervix: pT1bN1mi; PTC:pT1bN0	1/25;0/3	0.2/3	NA	NA	negative	NA	NA	NA	NA						neg
319512	39	Male	CAECUM	right		MUCINOUS ADENOCARCINOMA, POORLY DIFFERENTIATED	pT3N0	0/24	NA	mlh1+pms2: lost	na	na	negative	na	NA	na						neg
356654	46	female	ascending colon	right		MD adeno	pT3N0	0/12	NA	proficient	na	na	na	na	NA	na						neg
246025	54	Male	anorectum	left		signet ring	na	na	na	mlh1+pms2: lost	na	negative	na	na	neg/neg	na	1	mlh1	c.1559-11T>C			vus
286750	54	female	endometrium			EEC-2	pT1bN0	0/20	na	msh2+6: lost	na	na	na	na	na	wild	1	msh2	c.1216C>T	p.Arg406Ter
286112	68	female	caecum + ascending colon	right		PD adeno	pT4bN2aMX	2025-06-15	3.7	na	high	positive	na	na	na	na	1	pms2	c.2239A>T	p.(Arg747Ter)
227047	60	female	ENDOMETRIUM			EEC-1	pT1aN0	0/16	na	mlh1+pms2: lost	na	na	na	na	na	na						NEG
282111	44	female	ENDOMETRIUM			EEC-2	pT2N0	0/16	na	mlh1+pms2: lost	na	na	na	na	na	na						NEG
273971	52	female	ASCENDING COLON, TRANSVERSE COLON endocervix	right		MD adeno Endocx: PD adeno	Ascending: pT1N0; Transverse:pT2N0	0/16	na	NA	high	NA	NA	NA	NA	NA	1	MLH1	C.2104-1G>C
279938	75	female	endometrium			EEC-2	pT1aN0	0/24	NA	mlh1+pms2: lost	NA	NA	NA	NA	NA	wild						NEG
280149	43	male	caecum			MD adeno	pT3N0	NA	NA	NA	high	NA	NA	NA	NA	NA						NEG
277418	55	female	endometrium			EEC-2	ypT0N0	0/9	NA	mlh1+pms2: lost	NA	NA	NA	NA	NA	wild						neg
276093	52	male	ASCENDING COLON, TRANSVERSE COLON	right		MD adeno	pT3(2)N1a	1/32	2025-01-04	mlh1+pms2: lost	na	na	na	na	na	na	1	mlh1	c.1975C>T	p.Arg659Ter
248177	65	male	Ascending colon+prostate	right		PD adeno; gleason grade grp 2	NA	NA	NA	mlh1+pms2: lost (colon)	high	positive V600E	na	na	neg/neg	no						neg
274908	33	male	sigmoid	left		MD adeno	pT3N0	0/31	na	msh2+msh6: lost	NA	NA	NA	NA	NA	NA	1	msh2	c.1195_1198del	p.Ala399fs
271209	53	male	caecum			MD adeno	pT2N0	0/30	na	mlh1+pms2: lost	na	negative	na	na	na	na	1	mlh1	c.2041G>A	p.Ala681Thr
245916	42	female	ovary			Endometrioid Carcinoma -1	NA	NA	NA	proficient	NA	NA	na	NA	na	neg						neg
250168	60	Male	gastric			PD adeno	NA	NA	NA	mlh1+pms2: lost	high	NA	na	NA	na	NA	1	mlh1	c.1822G>C	p.Ala608Pro		vus

## Sheet: colon
CR	AGE	SEX	SITE	LATERALITY	left:1 right:2 na:0	Histopathological diagnosis	TNM	METS AT DIAGNOSIS	STAGE AT DIAGNOSIS	TOTAL NODES	NODES +:1 -VE:2	TUMOR DEPOSIT /NODE SIZE (cm)	MMR-IHC	PROFICIENT: 1 DEF:2	mlh1+pms2:1 ; msh2+msh6: 2 , msh6: 3; pms2: 4	MSI-PCR	mss:1;msi-H:2	BRAF	MLH1 METHYLATION	pole	kras	NRAS	MUTATION Y:1;N:2	NEG/VUS	GENE	CODING	PROTEIN		FAMILY HISTORY
222358	58	Female	rectum	left	1	ADENOCARCINOMA	ypT3N1c	LIVER	IV	(0/8)	2		msh6 loss	2	3	Stable	1	NEGATIVE			EXON 2	NEG	2	NEG
263734	39	Male	rectum	left	1	ADENOCARCINOMA	ypT3N0	NO	IIIB	(0/19)	2		MLH1+PMS2: LOST	2	1			NEGATIVE	negative		EXON 2	NEG	2	NEG
260320	50	Male	Ascending colon	right	2	ADENOCARCINOMA	pT2N0	NO	I	(0/15)	2		MLH1+PMS2: LOST	2	1			NA			NA	NA	1	PATH	MLH1	C.1976G>C	p.Arg659Pro
259398	40	Male	ascending colon	right	2	SIGNET RING CELL CARCINOMA	ypT4aN2b	MUSCLE	IV	(14/37)	1	0.7/0.9CM				Stable	1	NEGATIVE			EXON 4	NEG	2	NEG
209647	48	Male	CAECUM	right	2	MUCINOUS ADENOCARCINOMA	pT4bN0	NO	IIC	0/25	2		MLH1+PMS2: LOST	2	1			NA			NA	NA	1	PATH	MLH1	c.298C>T	p.Arg100Ter
285802	53	Male	SIGMOID	left	1	ADENO, PD	pT3N0	NO	IIA	0/17	2					unstable	2	NA			NA	NA	1	PATH	MLH1	c.1604delA	p.Asn535fsExon 14
284558	63	Male	TRANSVERSE COLON	right	2	ADENO, PD	pT3N0	NO	IIA	0/16	2		loss of mlh1,pms2,msh6	2	1+3			NA			NA	NA	1	PATH	MLH1	c.1976G>C	p.Arg659Pro
267526	42	Male	TRANSVERSE COLON	right	2	SERRATED ADENOCARCINOMA	pT3N0	NO	IIA	0/38	2		loss of pms2,mlh1	2	1			negative	negative		NA	NA	2	NEG
277558	51	Female	RECTUM	left	1	adeno,md	ypT2N0	NO	IIA	0/21	2		loss of pms2,mlh1	2	1			negative			NA	NA	1	PATH	MLH1	c.306G>T	p.Glu102Asp		NO	ANITA RANI	SGNR
292786	70	Male	TRANSVERSE COLON	right	2	adeno,md with mucinous areas	pT3N0	NO	IIA	0/13	2		loss of pms2,mlh1	2	1	unstable	2	NA			NA	NA	1	PATH	MLH1	C.420_421delAC	p.Lys140AsnfsTer31
291294	30	Female	SIGMOID COLON	left	1	adeno,md	pT4N0	NO	IIB	0/36	2		loss of msh2,msh6	2	2	unstable	2	NA			NA	NA	1	PATH	MSH2	C.1387-9T>A
290410	58	Male	ASCENDING COLON	right	2	adeno,pd	pT3N0	NO	IIA	0/44	2		loss of pms2,mlh1	2	1			NA			NA	NA	1	VUS	MSH6	c.2017C>A	p.Pro673Thr
286992	41	Male	HEPATIC FLEXURE COLON	right	2	adeno,pd	pT3N0	NO	IIA	0/19	2					UNSTABLE	2	NA			NA	NA	1	PATH	MLH1	c.2167delG	p.Ala723Pro fsTer60)
283152	39	Male	ASCENDING COLON	right	2	adeno,pd	pT3N0	NO	IIA	0/34	2					UNSTABLE	2	NA			NA	NA	1	PATH	MLH1	c.199G>A	p.Gly67Arg
288758	34	Female	CAECUM	right	2	ADENO,MD	pT4aN0	NO	IIB	0/18	2		loss of pms2,mlh1	2	1			NA			NA	NA	1	PATH	MLH1	c.793C>T	p.Arg265Cys
288453	61	Male	CAECUM	right	2	adeno,md	ypT3N2aM1	PERITONEAL,LIVER	IVC	(4/23)	1	0.4/0.9cm				STABLE	1	NEGATIVE			EXON 2	NEG	2	NEG
288805	59	Male	ASCENDING COLON	right	2	ADENO,PD	pT3N2b	NO	IIIC	12/24)	1	0.7/0.7CM				UNSTABLE	2	POSITIVE			NA	NA	2	NEG
288230	35	MALE	TRANSVERSE COLON	right	2	SIGNET RING CELL CARCINOMA	pT4aN2b	NO	IIIC	9/27	1	1.2/1.2CM				UNSTABLE	2	NA			NA	NA	1	VUS	MSH6	c.4065_4066insGACT	p.Leu1356AspfsTer4
283747	37	Male	sigmoid+jejunum	left	1	adeno,moderate	pT3N0	NO	IIA	0/17	2		LOSS OF MLH1,PMS2	2	1			na			NA	NA	1	PATH	MLH1	c.306G>T	p.Gly102Asp		FATHER: SI	GUNEET SINGH	SHAKTI NAGAR DELHI
282951	70	MALE	TRANSVERSE COLON	right	2	adeno,pd	pT4aN0	NO	IIB	0/22	2					UNSTABLE	2	na			NA	NA	2	NEG
361582	37	Female	CAECUM	right	2	ADENO,MD	pT4aN2b	NO	IIIC	(9/33)	1	3.5/3.5CM				UNSTABLE	2	na			NA	NA	1	PATH	MLH1	c.306G>T	p.Gly102Asp		NO	LINJHARA	DWARKA, DELHI
339764	68	MALE	RECTUM	left	1	ADENO,MD		PERITONEAL	IVC				PROFICIENT	1				na		NEG	NA	NA	2	NEG
361463	27	male	HEPATIC FLEXURE COLON	right	2	ADENO	metastatic	ADRENAL	IVA				msh2+msh6: lost	2	2			NEGATIVE			NEG	NEG	1	PATH	MSH2	c.1075_1076dup	Leu360AspfsTer2
354404	47	Female	CAECUM	right	2	ADENO, PD	pT3N0	NO	IIA	0/31	2		LOSS OF MLH1,PMS2	2	1	UNSTABLE	2	NEGATIVE	negative		NA	NA	2	NEG
353471	78	MALE	hepatic flexure +PROSTATE	right	2	ADENO, PD	pT3N0	NO	IIA	0/36	2		LOSS OF MLH1 AND PMS2	2	1			DETECTED	positive		NA	NA	2	NEG
355061	53	FEMALE	caecum	right	2	ADENO, MOD	PT4aN1a	NO	IIIB	1/19	1	2/2.5CM				UNSTABLE	2	na			NA	NA	1	PATH	MSH2	c.1165C>T	p.Arg389Ter
353903	60	MALE	CAECUM	right	2	ADENO, MD	pT3N0	NO	IIA	0/53	2					UNSTABLE	2	na			NA	NA	1	PATH	PMS2	c.1275dup	.Leu426SerfsTer32
354847	60	MALE	ASCENDING COLON	right	2	ADENO, MD	pT3N0	NO	IIA	0/34	2		LOSS OF MSH6	2	3	UNSTABLE	2	na			NA	NA	2	NEG
93157	64	MALE	COLON	na	0		treated:2007-2008		NA									na			NA	NA	1	PATH	MSH2	c.809T>G	Leu270Arg
327058	40	FEMALE	CAECUM	right	2	ADENP,PD	pT4N1b	NO	IIIB	3/17	1		LOSS OF MLH1 AND PMS2	2	1			negative	positive		NA	NA	2	NEG
347239	56	MALE	descending colon	left	1	ADENO,MD	pT3N0	NO	IIA	0/16	2		LOSS OF MSH2 AND MSH6	2	2			na			NA	NA	2	NEG
347470	51	MALE	sigmoid colon	left	1	ADENO,MD	pT3N0	NO	IIA	0/62	2		LOSS OF MSH6	2	3	UNSTABLE	2	na			NA	NA	1	PATH	MSH2	c.1032G>C	p.(Gln344His)
342985	59	MALE	splenic flexure	left	1	ADENO,PD	pT3N0	NO	IIA	0/17	2		LOSS OF MLH1 AND PMS2	2	1	UNSTABLE	2	NA			NA	NA	1	PATH	MLH1	c.306G>T	p.Gly102Asp	2025-03-20	NO	YASHPAL	ROHINI
342510	44	MALE	ascending colon	right	2	ADENO,MD	treated:2007-2008T3N0	NO	IIA		2		LOSS OF MSH2 AND MSH6	2	2			na			NA	NA	1	PATH	MSH2	c.2038C>T	p.Arg680Ter
338167	28	FEMALE	sigmoid + transverse colon	left	1	MUCINOUS ADENO	pT4aN1a	NO	IIIB		2		LOSS OF MLH1 AND PMS2	2	1			na			NA	NA	1	PATH	MLH1	c.420_421 del	p.Lys140AsnfsTer31
341591	51	MALE	SIGMOID	left	1	ADENO,MD	pT3 N0	NO	IIA	0/25	2		LOSS OF MLH1 AND PMS2	2	1	UNSTABLE	2	negative	negative		NA	NA	2	NEG
313091	64	MALE	rectum,ASCENDING COLON, BLADDER, STOMACH	left	1	ADENO,PD	1998/99/2019/2023		NA				LOSS OF MSH2 AND MSH6	2	2			na			NA	NA	1	PATH	MSH2	c.1538_1539delTG	p.Leu513ArgfsTer15
326363	75	MALE	ureter (2013) +ascending colon(2022)	right	2	ADENO,MD	pT4bN0	LIVER	IVA	0/14	2		LOSS OF MLH1 AND PMS2	2	1			NA			NA	NA	1	PATH	MLH1	c.1990-1 G>C
332944	55	FEMALE	SIGMOID	left	1	ADENO,PD	pT3 N0	NO	IIA	0/29	2		LOSS OF MLH1 AND PMS2	2	1	UNSTABLE	2	na			NA	NA	1	PATH	MLH1	c.1584_1585insAG	Phe530ProfsTer6
317713	55	MALE	COLON+esophagus RECTOSIGMOID ~ pT2N0 CAECUM AND ASCENDING COLON ~ pT3N0 TRANSVERSE COLON ~ pT2N0	left +right	0.5	ADENO,PD	RECTOSIGMOID ~ pT2N0 CAECUM AND ASCENDING COLON ~ pT3N0 TRANSVERSE COLON ~ Pt2n0	NO	I/IIA/I	0/25	2		LOSS OF MLH1 AND PMS2	2	1			negative	positive		NA	NA	2	NEG				2023-08-26
325689	61	MALE	CAECUM	right	2	SERRATED ADERNO	pT3N0	NO	IIA	0/14	2		LOSS OF PMS2	2	4	UNSTABLE	2	na			NA	NA	1	PATH	MLH1	c.306G>T	p.Gly102Asp		NO	KIRAN	AMBALA
331619	29	FEMALE	CAECUM	right	2	ADENO,MD	pT3N0	NO	IIA	0/8	2					UNSTABLE	2	na			NA	NA	2	NEG
329758	58	FEMALE	ascending colon	right	2	MUCI ADENO	pT3N0	NO	IIA	0/29	2		LOSS OF MLH1 AND PMS2	2	1	UNSTABLE	2	NEGATIVE	positive		NA	NA	2	NEG
328250	49	MALE	SPLENIC FLEXURE	left	1	ADENO,PD	pT3N0	NO	IIA	0/40	2		LOSS OF MLH1 AND PMS2	2	1	UNSTABLE	2	na			NA	NA	1	PATH	MLH1	c.306G>T	p.Gly102Asp		FATHER	MANJIT SINGH	FAZILKA
327701	65	FEMALE	transverse colon	right	2	ADENO,MD	pT3N0	NO	IIA		2					STABLE	1	na			NA	NA	2	NEG
324328	30	male	TRANSVERSE COLON	right	2	mucinous adeno with signet ring	pT3N0	NO	IIA	0/51	2	na	mlh1+pms2: lost	2	1	UNSTABLE	2	na	na	na	na	NA	1	PATH	MLH1	c.1990G>T	Val664Leu
321438	44	MALE	CAECUM	right	2	MD adeno	pT3N0	NO	IIA	0/22	2	na	msh2+msh6: lost	2	2	UNSTABLE	2	na	na	na	na	NA	2	NEG
322417	44	female	sigmoid COLON	left	1	MD adeno	pT3N0	NO	IIA	0/37	2	na	msh2+msh6: lost	2	2	UNSTABLE	2	na	na	na	na	NA	1	PATH	MSH2	c.2566_2567 insGA	p.(Tyr856 Ter)
318742	37	Male	TRANSVERSE COLON	right	2	MD adeno	pT3N0	NO	IIA	0/57	2		mlh1+pms2: lost	2	1	unstable	2	na	na	na	na	NA	1	PATH	MLH1	c.306G>T	p.Gly102Asp		NO	AMIT KUMAR	TAGORE GARDEN, DELHI
EXT110567	58	female	COLON	na	0	NA	NA		NA	NA		NA	NA			high	2	na	na	na	na	NA	1	VUS	MSH2	c.731T>C	p.L244S
314725	54	FEMALE	CAECUM	right	2	SIGNET RING	PT3N1b	NO	IIIB	2/14	1	1.7/1.8	NA			HIGH	2	NA	NA	NA	NA	NA	1	PATH	PMS2	c.1239delA	p.Asp414ThrfsTer34
303670	65	male	COLORECTUM	left	1	3 cancers: rectosigmoid; transvers colon, small intestine	pT3N0	NO	IIA	0/13	2	na	na			high	2	neg	na	na	exon2	NEG	1	PATH	MLH1	c.306G>T	p.Gly102Asp		NO	MONGA	SGNR
305027	45	male	left colon	left	1	POORLY DIFFERENTIATED ADENOCARCINOMA	pT3N0	NO	IIA	0/32	2		mlh1+pms2: lost	2	1			negative	negative		NA	NA	2	NEG
302418	39	female	ascending colon	right	2	md adeno	pT3N2a	NO	IIIB	5/38	1					high	2	na			NA	NA	2	NEG
300994	62	male	anorectum+sigmoid colon+descending colon	left	1	md adeno	ypT2N0;pT3N1a;pT3N0	NO	I/IIIB/IIA	1/25	1		msh2+msh6: lost	2	2			na			NA	NA	2	NEG
300651	31	male	hepatic flexure	right	2	pd adeno	pT3N0	NO	IIA	0/68	2					high	2	neg			NA	NA	2	NEG
302071	45	male	transverse colon+ hepatic flexure	right	2	pd adeno	pT2N0	NO	I	0/32	2		mlh1+pms2: lost	2	1			na			NA	NA	1	PATH	MLH1	c.306G>T	p.Gly102Asp	2022-02-18	NO	SETHI	ROHINI
274602	22	male	descending colon	left	1	pd adeno	pT3N1bM1	NO	IV	2/21	1		msh2+msh6: lost	2	2	UNSTABLE	2	neg			neg	NEG	2	NEG
299048	80	female	ascending colon	right	2	pd adeno	pT4aN1a	NO	IIIB	1/25	1					high	2	na			NA	NA	2	NEG
293333	21	Female	caecum	right	2	MD adeno	pT3N0	NO	IIA	0/38	2	na	msh2+6: lost	2	2	UNSTABLE	2	na	na	na	NA	NA	1	PATH	MSH2	c.942+3 A>T
341590	65	Male	sigmoid colon	left	1	MD adeno	pT4bN0	NO	IIC	0/38	2	NA	mlh1+pms2: lost	2	1	na		na	na	na	NA	NA	1	PATH	MLH1	c.306G>T	p.Gly102Asp		BROTHER: BRAIN	SACHDEVA	ROHINI
347239	57	Male	Descending colon	left	1	MD adeno	pT3N0	NO	IIA	0/15	2	NA	msh2+6: lost	2	2	NA		NA	NA	NA	NA	NA	2	neg
319512	39	Male	CAECUM	right	2	MUCINOUS ADENOCARCINOMA, POORLY DIFFERENTIATED	pT3N0	NO	IIA	0/24	2	NA	mlh1+pms2: lost	2	1	na		neg	negative	na	NA	NA	2	neg
356654	46	female	ascending colon	right	2	MD adeno	pT3N0	NO	IIA	0/12	2	NA	proficient	1		na		na	na	na	NA	NA	2	neg				2025-02-26
246025	54	Male	anorectum	left	1	signet ring	na		NA	na		na	mlh1+pms2: lost	2	1	na		negative	na	na	neg	NEG	1	vus	mlh1	c.1559-11T>C
286112	68	female	caecum + ascending colon	right	2	PD adeno	pT4bN2aMX	NO	IIIC	6/15	1	3.7	na			high	2	positive	na	na	na	NA	1	PATH	pms2	c.2239A>T	p.(Arg747Ter)
273971	52	female	ASCENDING COLON, TRANSVERSE COLON endocervix	right	2	MD adeno Endocx: PD adeno	Ascending: pT1N0; Transverse:pT2N0	NO	I	0/16	2	na	NA			high	2	NA	NA	NA	NA	NA	1	PATH	MLH1	C.2104-1G>C
280149	43	male	caecum	right	2	MD adeno	pT3N0	NO	IIA	NA		NA	NA			high	2	NA	NA	NA	NA	NA	2	NEG
276093	52	male	ASCENDING COLON, TRANSVERSE COLON	right	2	MD adeno	pT3(2)N1a	NO	IIIB	1/32	1	2025-01-04	mlh1+pms2: lost	2	1	na		na	na	na	na	NA	1	PATH	mlh1	c.1975C>T	p.Arg659Ter
248177	65	male	Ascending colon (2020) +prostate (2019)	right	2	PD adeno; gleason grade grp 2	NA		IV	NA		NA	mlh1+pms2: lost (colon)	2	1	unstable	2	positive V600E	na	na	neg	NEG	2	neg
274908	33	male	sigmoid	left	1	MD adeno	pT3N0	NO	IIA	0/31	2	na	msh2+msh6: lost	2	2	NA		NA	NA	NA	NA	NA	1	PATH	msh2	c.1195_1198del	p.Ala399fs
271209	53	male	caecum	right	2	MD adeno	pT2N0	NO	I	0/30	2	na	mlh1+pms2: lost	2	1	na		negative	na	na	na	NA	1	PATH	mlh1	c.2041G>A	p.Ala681Thr	2020

## Sheet: FGT AND MISC
CR	AGE	SEX	SITE	Histopathological diagnosis	LOW GRADE: 1;HIGH GRADE:2	TNM	TOTAL NODES	TUMOR DEPOSIT /NODE SIZE (cm)	d-MMR:1 p-MMR :2	MMR-IHC	MLH1+PMS2:1 MSH2+MSH6:2 MSH6: 3 PMS2: 4	MSI-PCR	BRAF	MLH1 METHYLATION	pole	p53	NEG/VUS	MUTANT:1/ NOT MUTANT:2	GENE	CODING	PROTEIN
340296	61Y	Female	ENDOMETRIUM	EEC-3	2	pT1aN0	0/10		1	LOSS OF MSH6	3			NOT METHYLATED			NEG	2
326003	58Y	Female	ENDOMETRIUM	EEC G3	2	pT1aN0	0/30		1	LOSS OF MLH1,PMS2	1				NO MUTATION		NEG	2
352405	42Y	Female	ENDOMETRIUM	EEC G2	1	ypT2N0	0/15		1	LOSS PF MSH6,MSH2	2				NO MUTATION		NEG	2
333731	67Y	FEMALE	ENDOMETRIUM	HGSC,EEC-1	2	pT1aN0	0/16		1	LOSS OF MSH6	3						PATH	1	MSH6	c.2927G>A	p.Arg976His
280378	57Y	FEMALE	ENDOMETRIUM	EEC-2	1	pT1aN0	0/27		1	LOSS OF MSH6	3						NEG	2
351352	54Y	FEMALE	ENDOMETRIUM	EEC-1	1	pT1a			1	LOSS OF MLH1 AND PMS2	1			UNMETHYLATED			NEG	2
335707	50Y	FEMALE	ENDOMETRIUM	EEC-3	2		1/53	1/1.1CM	1	LOSS OF MLH1 AND PMS2	1						NEG	2
337237	61Y	FEMALE	ENDOMETRIUM	EEC-3	2				na	na	na						NEG	2
350281	61Y	FEMALE	ENDOMETRIUM	EEC3	2	pT1aN0			1	LOSS OF MSH6	3						PATH	1	MSH6	c.3103C>T	p.(Arg1035Ter)
348666	60Y	FEMALE	ENDOMETRIUM	EEC2	1	pT1aNO	0/38		1	LOSS OF MSH2 AND MSH6	2						NEG	2
344751	55Y	FEMALE	ENDOMETRIUM	EEC,G2	1	pT1aN0	0/58		1	LOSS OF MLH1 AND PMS2	1			NOT METHLATED	NO		PATH	1	MLH1	c.306G>T	p.Gly102Asp	gera	panipat
309935	71Y	FEMALE	ENDOMETRIUM	EEC,G1	1	pT1aN0	0/36		1	LOSS OF PMS2	4						NEG	2
339291	55Y	FEMALE	ENDOMETRIUM	EEC,G2	1	pT1a N0			1	LOSS OF MLH1 AND PMS2	1			NO	NO		NEG	2
334035	51Y	FEMALE	ENDOMETRIUM	EEC,G1	1		0/7		1	LOSS OF MLH1 AND PMS2	1						NEG	2
328583	62Y	FEMALE	ENDOMETRIUM	EEC,G2	1	pT1a			1	LOSS OF MSH6	3				NO		NEG	2
300075	51Y	FEMALE	ENDOMETRIUM	EEC,G1	1	pT1aN0	0/25		1	LOSS OF MLH1 AND PMS2	1						NEG	2
328923	58Y	FEMALE	ENDOMETRIUM	EEC,G2	1	pT1bN1a	2025-07-28	0.8/1CM	1	LOSS OF MLH1 AND PMS2	1				NO		NEG	2
334292	54Y	FEMALE	ENDOMETRIUM	EEC,G1	1	pT1aN0	0/26		1	LOSS PF MLH1 AND PMS2	1						NEG	2
334093	66Y	FEMALE	ENDOMETRIUM	EEC,G3	2	pT1aN0	0/26		1	LOSS OF MSH6	3				NO		NEG	2
327926	63Y	FEMALE	ENDOMETRIUM	EEC,G2	1	pT1aN0	0/27		1	LOSS OF MLH1 AND PMS2	1						NEG	2
327621	74	FEMALE	ENDOMETRIUM AND KIDNEY	DEDIFF CA	2	pT1aN0	0/22		1	LOSS OF MLH1 AND PMS2	1				NO		NEG	2
327858	56	female	ENDOMETRIUM	UNDIFFERENTIATED CA	2	NA	NA	NA	1	mlh1+pms2: lost	1	NA	NA	NA	NEGATIVE	WILD	NEG	2
324490	68	female	ENDOMETRIUM	EEC-3	2	pT1aN0	0/25	NA	1	mlh1+pms2: lost	1	NA	NA	NA	NA	WILD	PATH	1	MSH6	c.3261delC	p.Phe1088SerfsTer2
298872	63	female	ENDOMETRIUM	high grade serous carcinoma	2	NA	NA	NA	1	mlh1+pms2: lost	1	stable	NA	NA	NA	NA	NEG	2
315479	56	Female	ENDOMETRIUM	EEC-3	2	pT2N2a	2025-01-05	1.5/1.5	1	mlh1+pms2: lost	1	na	na	na	na	wild	NEG	2
315675	68	Female	ENDOMETRIUM	ccc	2	pT2N0	na	na	na	na	na	na	na	na	na	wild	VUS	1	PMS2	c.211C>G	p.(Pro404Arg)
321163	57	Female	ENDOMETRIUM	EEC-3	2	pT1a	2025-01-14	2/2.4	1	mlh1+pms2: lost	1	na	na	na	na	wild	PATH	1	PMS2	c.903G>A	p.(Lys301=)
319732	56	female	endometrium	eec-3	2	PT3aN2	11/40	1.8/1.6	1	mlh1+pms2: lost	1	na	na	na	na	na	NEG	2
320957	42	female	ENDOMETRIUM	eec-2	1	pT1aN0	NA	NA	1	msh6: lost	3	na	na	na	na	na	PATH	1	MSH6	c.3513_3532 del	p.(Arg1172Ter)
319015	48	female	ENDOMETRIUM	eec-2	1	pT1bN0	0/41	na	1	msh6: lost	3	na	na	na	na	wild	PATH	1	MSH6	c.4001G>A	p.R1314Q
314074	62	female	ENDOMETRIUM + breast	eec-1	1	ypT1aN0	0/17	na	1	mlh1+pms2: lost	1	na	na	na	na	na	NEG	2
305954	55	female	ENDOMETRIUM	eec-2	1	pT1bN0	0/38	na	1	mlh1+pms2: loss	1	na	na	na	na	wild	PATH	1	MLH1	c.306G>T	p.Gly102Asp	ahuja	faridabad
316313	41	FEMALE	ENDOMETRIUM;OVARY	Mixed Carcinoma:CCC+EEC-2;CCC OVARY	2	pT1aN0	0/59	NA	1	mlh1+pms2: lost	1	NA	NA	NA	NA	NA	NEG	2
314416	63	FEMALE	ENDOMETRIUM	EEC-2	1	pT1aN0	0/25	NA	1	mlh1+pms2: lost	1	NA	NA	NA	NA	WILD	NEG	2
314193	62	FEMALE	ENDOMETRIUM	EEC-1	1	pT1aN0	0/27	NA	1	mlh1+pms2: lost	1	NA	NA	NA	NA	WILD	NEG	2
249136	56	FEMALE	ENDOMETRIUM & THYROID(PTC)	eec-2	1	pT2NX(PTC);NA(EEC)	na	na	na	na	na	na	na	na	na	wild	PATH	1	MSH2	c.212-2dup
313984	60	FEMALE	ENDOMETRIUM	eec-2	1	pT1bN0	0/48	na	1	mlh1+pms2: lost	1	na	na	na	na	wild	NEG	2
312787	61	female	ENDOMETRIUM	eec-1	1	pT1aN0	0/28	na	1	mlh1+pms2: lost	1	na	neg	na	na	wild	NEG	2
307475	36	female	ENDOMETRIUM+ovary	eec-2	1	pT2N0;pT1c2N0	0/54	na	na	na	na	na	na	na	na	na	NEG	2
311598	64	female	ENDOMETRIUM	eec-1	1	pT1aN0	0/18	na	1	mlh1+pms2: lost	1	na	na			wild	NEG	2
297408	32	female	ovary	dedifferentiated carcinoma	2		2025-01-09	na	na	na	na	na	na			mutant	NEG	2
310078	51	female	ENDOMETRIUM	eec-2	1	figo-2			1	msh2+msh6: lost	2						PATH	1	MSH2	c.547C>T	p.Gln183Ter
301584	73	female	endomterium+ovary	hgsc	2	ypT3aN0	0/1		1	msh6: lost	3					mutant	NEG	2
73386	57	female	endometrium+ovary+rectum			ypT0N0 (rectum)	0/2		1	mlh1+pms2: lost	1						PATH	1	MLH1	c.306G>T	p.Gly102Asp	kalra	rohtak
304651	62	female	endometrium	eec-2	1	pT1aN0	0/11		1	mlh1+pms2: lost	1					wild	PATH	1	MLH1	c.503dupA	p.Asn168LysfsTer4
303851	76	female	endometrium	eec-1	1	pT1bN0	0/11		1	mlh1+pms2: lost	1	na				wild	PATH	1	MLH1	c.290A>G	p.(Tyr97Cys)
284240	65	female	endometrium	eec					na	na	na	unstable					NEG	2
298049	59	Female	endometrium	EEC-1	1	pT1aN0	0/15	na	1	msh6 loss	3	na	na	na	na	wild	PATH	1	MSH6	c.3513_3523del
287421	58	Female	ovary	low grade serous carcinoma	1	post treatment resection: crs-1	na	na	2	proficient		na	negative	na	na	wild	NEG	2
287350	59	Female	endometrium	EEC-1	1	pT1aN0	0/21	na	1	mlh1+pms2: lost in small bx; large: proficient	1	na	na	na	na	wild	NEG	2
267052	60	Female	cervix	adenosquamous		NA	NA	NA	1	mlh1+pms2: lost	1	na	na	na	na	na	VUS	1	PMS2
293097	60	Female	endometrium	EEC-1	1	pT1aN0	0/18	NA	1	mlh1+pms2: lost	1	na	na	na	na	mutant	VUS	1	PMS2
338962	43	female	cervix+PTC	Sqcc, PTC		cervix: pT1bN1mi; PTC:pT1bN0	1/25;0/3	0.2/3	na	NA	na	NA	negative	NA	NA	NA	neg	2
286750	54	female	endometrium	EEC-2	1	pT1bN0	0/20	na	1	msh2+6: lost	2	na	na	na	na	wild	PATH	1	msh2	c.1216C>T	p.Arg406Ter
227047	60	female	ENDOMETRIUM	EEC-1	1	pT1aN0	0/16	na	1	mlh1+pms2: lost	1	na	na	na	na	na	NEG	2
282111	44	female	ENDOMETRIUM	EEC-2	1	pT2N0	0/16	na	1	mlh1+pms2: lost	1	na	na	na	na	na	NEG	2
279938	75	female	endometrium	EEC-2	1	pT1aN0	0/24	NA	1	mlh1+pms2: lost	1	NA	NA	NA	NA	wild	NEG	2
277418	55	female	endometrium	EEC-2	1	ypT0N0	0/9	NA	1	mlh1+pms2: lost	1	NA	NA	NA	NA	wild	neg	2
245916	42	female	ovary	Endometrioid Carcinoma -1	1	NA	NA	NA	2	proficient		NA	NA	na	NA	neg	neg	2
250168	60	Male	gastric	PD adeno	2	NA	NA	NA	1	mlh1+pms2: lost	1	unstable	NA	na	NA	NA	vus	1	mlh1	c.1822G>C	p.Ala608Pro

## Sheet: FDR
CR	AGE	SEX	SITE		left:1 right:2 fdr:0	Histopathological diagnosis	TNM	TOTAL NODES	TUMOR DEPOSIT /NODE SIZE (cm)	MMR-IHC	MSI-PCR	BRAF	MLH1 METHYLATION	pole	kras/nras	p53	GENE	CODING	PROTEIN		NEG/VUS
339363	49Y	MALE	FDR of proband																		NEG
EXT110182	38	male	fdr of PROBAND														MLH1	c.306G>T	p.Gly102Asp
EXT90117	34	female	fdr of proband																		NEG
EXT89621	59	female	fdr of proband																		NEG
